# Supplementary material for: Music Performance Improvement Support System Using a Semi-Automated Instrument-Playing Robot with Real-Time Acoustic Analysis and Habit Visualization
Source: Sensors (Basel). 2026 Feb 5;26(3):1053. doi: 10.3390/s26031053 (PMC12900130; doi:10.3390/s26031053)
Supplement: Supplementary file 1 [file sensors-26-01053-s001.zip]

Archive with 1 entries (1 files):
- Video of Performance Using Proposed.mp4
